# Supplementary material for: MTA3 Regulates Extravillous Trophoblast Invasion Through NuRD Complex
Source: AIMS Med Sci. Author manuscript; Available in PMC 2017 Sep 26. (PMC5613952; doi:10.3934/medsci.2017.1.17)
Supplement: Table S1 [file NIHMS850268-supplement-Table_S1.xlsx]

## Sheet: Sheet1
Protein Group	Protein name	Gene	Peptide count
NuRD members	HUMAN Isoform 3 of Transcriptional repressor p66-alpha	GATAD2A	30
	HUMAN Transcriptional repressor p66-beta	GATAD2B	18
	HUMAN Isoform 2 of Metastasis-associated protein MTA3	MTA3	12
	HUMAN Isoform 2 of Chromodomain-helicase-DNA-binding protein 4	CHD4	12
	HUMAN Isoform 3 of Metastasis-associated protein MTA1	MTA1	6
	HUMAN Isoform 2 of Metastasis-associated protein MTA2	MTA2	5
	HUMAN Isoform 2 of Methyl-CpG-binding domain protein 3	MBD3	4
	HUMAN Histone deacetylase 1	HDAC1	1
SWI/SNF members	HUMAN SWI/SNF-related matrix-associated actin-dependent regulator of chromatin subfamily A member 5	SMARCA5	6
	HUMAN Isoform 2 of Transcription activator BRG1	SMARCA4	2
	HUMAN Isoform 2 of AT-rich interactive domain-containing protein 1A	ARID1A	1
Histone modifiers	HUMAN Lysine-specific demethylase PHF2 OS	PHF2	1
	HUMAN Polycomb protein SUZ12 OS	SUZ12	1
	HUMAN Isoform 2 of Histone-lysine N-methyltransferase NSD3 OS	WHSC1L1	1
Heterochromatin proteins	HUMAN Isoform 2 of DNA topoisomerase 2-alpha OS	TOP2A	7
	HUMAN Isoform 2 of Heterochromatin protein 1-binding protein 3 OS	HP1BP3	4
	HUMAN Chromobox protein homolog 5 OS	CBX5	3
	HUMAN Chromatin assembly factor 1 subunit B OS	CHAF1B	2
Transcription factors	HUMAN Isoform 3 of Zinc finger protein 185 OS	ZNF185	21
	HUMAN PRKC apoptosis WT1 regulator protein OS	PAWR	16
	HUMAN Antigen KI-67 OS	MKI67	16
	HUMAN Isoform 2 of Non-POU domain-containing octamer-binding protein OS	NONO	14
	HUMAN Isoform 2 of Plasminogen activator inhibitor 1 RNA-binding protein OS	SERBP1	9
	HUMAN Isoform 2 of Mediator of DNA damage checkpoint protein 1 OS	MDC1	8
	HUMAN Thyroid hormone receptor-associated protein 3 OS	THRAP3	8
	HUMAN Tyrosine-protein phosphatase non-receptor type 14 OS	PTPN14	7
	HUMAN Isoform 3 of Transcriptional coactivator YAP1 OS	YAP1	7
	HUMAN Neuroblast differentiation-associated protein AHNAK OS	AHNAK	7
	HUMAN Signal-induced proliferation-associated 1-like protein 3 OS	SIPA1L3	7
	HUMAN Isoform 3 of Disks large-associated protein 5 OS	DLGAP5	6
	HUMAN THO complex subunit 4 OS	ALYREF	6
	HUMAN Isoform 2 of Bcl-2-associated transcription factor 1 OS	BCLAF1	5
	HUMAN Scaffold attachment factor B2 OS	SAFB2	5
	HUMAN 60 kDa heat shock protein, mitochondrial OS	HSPD1	5
	HUMAN Activity-dependent neuroprotector homeobox protein OS	ADNP	5
	HUMAN Isoform 2 of Chromatin assembly factor 1 subunit A OS	CHAF1A	4
	HUMAN ATPase family AAA domain-containing protein 2 OS	ATAD2	4
	HUMAN DNA repair protein XRCC1 OS	XRCC1	4
	HUMAN ADP/ATP translocase 2 OS	SLC25A5	4
	HUMAN Isoform 4 of Apoptotic chromatin condensation inducer in the nucleus OS	ACIN1	3
	HUMAN Isoform 2 of Chromatin target of PRMT1 protein OS	CHTOP	2
	HUMAN X-ray repair cross-complementing protein 5 OS	XRCC5	2
	HUMAN Ras GTPase-activating protein-binding protein 1 OS	G3BP1	2
	HUMAN Isoform 2 of General transcription factor II-I OS	GTF2I	2
	HUMAN Transcriptional repressor protein YY1 OS	YY1	2
	HUMAN Isoform 2 of Tumor suppressor p53-binding protein 1 OS	TP53BP1	1
	HUMAN Cell division cycle 5-like protein OS	CDC5L	1
	HUMAN Isoform 2 of X-ray repair cross-complementing protein 6 OS	XRCC6	1
	HUMAN Isoform 2 of Transcriptional enhancer factor TEF-1 OS	TEAD1	1
	HUMAN Rac GTPase-activating protein 1 OS	RACGAP1	1
	HUMAN Isoform 2 of Heat shock cognate 71 kDa protein OS	HSPA8	1
	HUMAN Heat shock protein beta-1 OS	HSPB1	1
	HUMAN Isoform HMG-Y of High mobility group protein HMG-I/HMG-Y OS	HMGA1	1
	HUMAN Nuclease-sensitive element-binding protein 1 OS	YBX1	1
	HUMAN Isoform 2 of Helicase-like transcription factor OS	HLTF	1
	HUMAN Isoform 2 of SAFB-like transcription modulator OS	SLTM	1
	HUMAN Signal recognition particle 14 kDa protein OS	SRP14	1
Pre-mRNA stability, splicing and processing	HUMAN Isoform Short of Heterogeneous nuclear ribonucleoprotein U OS	HNRNPU	20
	HUMAN Myosin phosphatase Rho-interacting protein OS	MPRIP	11
	HUMAN Serine/arginine repetitive matrix protein 2 OS	SRRM2	11
	HUMAN Isoform 2 of Scaffold attachment factor B1 OS	SAFB	10
	HUMAN Isoform A1-A of Heterogeneous nuclear ribonucleoprotein A1 OS	HNRNPA1	7
	HUMAN Heterogeneous nuclear ribonucleoproteins A2/B1 OS	HNRNPA2B1	7
	HUMAN Isoform 2 of ATP-dependent RNA helicase DDX3X OS	DDX3X	7
	HUMAN Isoform 2 of Probable ATP-dependent RNA helicase DDX5 OS	DDX5	6
	HUMAN Isoform 2 of ATP-dependent RNA helicase DDX3X OS	DDX3X	5
	HUMAN Probable ATP-dependent RNA helicase DDX46 OS	DDX46	3
	HUMAN Probable ATP-dependent RNA helicase DDX10 OS	DDX10	2
	HUMAN Probable ATP-dependent RNA helicase DDX27 OS	DDX27	2
	HUMAN Isoform 2 of Probable ATP-dependent RNA helicase DDX17 OS	DDX17	1
Histone	HUMAN Histone H2AX OS	H2AFX	6
